# Supplementary material for: Identification of WRKY gene family members in amaranth based on a transcriptome database and functional analysis of AtrWRKY42-2 in betalain metabolism
Source: Front Plant Sci. 2023 Dec 5;14:1300522. doi: 10.3389/fpls.2023.1300522 (PMC10734031; doi:10.3389/fpls.2023.1300522)
Supplement: Supplementary file 1 [file DataSheet_1.zip]

Archive with 6 entries (5 files):
- Article supplement/
- Article supplement/Supplementary table S1.xlsx
- Article supplement/Supplementary table S3.xlsx
- Article supplement/Supplementary table S5.xlsx
- Article supplement/Supplementary text S2.pdf
- Article supplement/Supplementary text S4.pdf
