# Supplementary material for: Identification of WRKY gene family members in amaranth based on a transcriptome database and functional analysis of AtrWRKY42-2 in betalain metabolism
Source: Front Plant Sci. 2023 Dec 5;14:1300522. doi: 10.3389/fpls.2023.1300522 (PMC10734031; doi:10.3389/fpls.2023.1300522)
Supplement: Supplementary file 1 [file DataSheet_1.zip › Article supplement/Supplementary table S1.xlsx]

## Sheet: Sheet1
	Table 2 Primers involved in the article
Gene ID	Primer Name	Primer Sequence（5´-3´）	Tm（℃）	Description
CL478.Contig6_All	RT-AtrWRKY7-F	TGTTGCGGACTGTCAATCC	61	qRT-PCR
	RT-AtrWRKY7-R	CGAAATGGTCACTGTCAATGG
CL2275.Contig1_All	RT-AtrWRKY40-F	CCTCCTATGCCTTCCAATG	58	qRT-PCR
	RT-AtrWRKY40-R	TGTTAGCCTCTTGTTCTCTGC
	RT-AtrWRKY42-1-F	CGAAGGTTGATGATAATGGAA	58	qRT-PCR
	RT-AtrWRKY42-1-R	TCGTCTCACTACCTTCTGCC
CL2645.Contig2_All	RT-AtrWRKY42-2-F	AGTCAAGGGTAGCGAGTTTC	56	qRT-PCR
	RT-AtrWRKY42-2-R	TTCGGATGGTTATGCTCTC
KP174811	RT-AtrDOPA5-GT-F	CTGGAGAGTTCAAACCCGAA	58	qRT-PCR
	RT-AtrDOPA5-GT-R	CCACCCTATTATCGGAACACCT
KY792593	RT-AtrCYP76AD1-F	CCTCATCGTTCATTCGCA	59	qRT-PCR
	RT-AtrCYP76AD1-R	TCTTTGGCAACTTCTGCTGA
KP174810	RT-AtrB5-GT-F	CCTCTTAGCTCCAACAGGTACAC	62	qRT-PCR
	RT-AtrB5-GT-R	GACTCATTGTGGATGGAATTCG
P174812	RT-AtrB6-GT-F	TCCACAATGCGACACAAAC	58	qRT-PCR
	RT-AtrB6-GT-R	CAAAGCCAAGTGAGGACGGTA
KP165399	RT-AtrDODA-F	GGCTATTCTTGTGATTTCAGGT	59	qRT-PCR
	RT-AtrDODA-R	TGCACCATGATCTAGTCCTC
KU557504	RT-AtrMYB1-F	GCCTTCATTGTTTGGGCC	58	qRT-PCR
	RT-AtrMYB1-R	GATGGTCCTTGATAGCAGA
KP165397	RT-AtrTyDC-F	CAGGGTTTGTGCTTCTGCTG	59	qRT-PCR
	RT-AtrTyDC-R	CCATCAACGAGTGAGTGAGTCA
Reference genes	RT-SAND-F	TCTTCAGAGTTCTCATCGCC	59	qRT-PCR
	RT-SAND-R	TCATCTCGTCGGTATTGGG
CL2645.Contig2_All	AtrWRKY42-2-ORF-F	ACGCGTCGACATGGAGGTAAAGGAAATAGATCGA	60	Gene cloning or subcellular mapping
	AtrWRKY42-2-ORF-R	CCGGAATTCCCTTCGCTTATTTTTGGTTCC
Promoter specific primer	AtrWRKY42-2-SP1	CCTTAGAAACAGACTTTGCCAGTGG	65	promoter cloning
	AtrWRKY42-2-SP2	AGCTGCTTCAGAAGTGTCAACCTG
	AtrWRKY42-2-SP3	AACCTGACTAGTTGTGGGTCTCACTG
Promoter specific primer	AtrCYP76AD1-SP1	GAGGTGAAAGTAAATGAACGGCTG	64	promoter cloning
	AtrCYP76AD1-SP2	TTACGGTTTGAGAGAGGCTGGTC
	AtrCYP76AD1-SP3	TGGCTAGGTTTGCGAATGAACG
CL2645.Contig2_All	pGADT7-AtrWRKY42-2-F	GTACCAGATTACGCTCATATGATGGAGGTAAAGGAAATAGATCGA	60	Yeast One-Hybrid
	pGADT7-AtrWRKY42-2-R	CAGCTCGAGCTCGATGGATCCTTACCTTCGCTTATTTTTGGTTCC
Unpublished	Phis II-AtrCYP76AD1-F	GACTCACTATAGGGCGAATTCTAACCTGACTAGTTGTGGGTCTCA	54	Yeast One-Hybrid
	Phis II-AtrCYP76AD1-F	GATTCGCGAACGCGTGAGCTCTGCAATCAATAGACAGCAAAGTG
