# Supplementary material for: Identification of WRKY gene family members in amaranth based on a transcriptome database and functional analysis of AtrWRKY42-2 in betalain metabolism
Source: Front Plant Sci. 2023 Dec 5;14:1300522. doi: 10.3389/fpls.2023.1300522 (PMC10734031; doi:10.3389/fpls.2023.1300522)
Supplement: Supplementary file 1 [file DataSheet_1.zip › Article supplement/Supplementary table S3.xlsx]

## Sheet: Sheet1
	Table 1 Prediction of physical and chemical properties and subcellular localization of AtrWRKY family members
ID	Gene name	Amino acid number	Molecular weight （Da）	Isoelectric point value(PI)	Instability index	Adipose index	Average hydrophilic coefficient	Subcellular localization
Unigene8058_All	AtrWRKY1	369	41639.8	8.57	57.18	47.83	-1.073	Nucleus.
Unigene8164_All	AtrWRKY2	290	32354.7	6.8	38.32	58.14	-0.894	Nucleus.
Unigene8609_All	AtrWRKY3	274	30929.2	8.97	51.69	60.51	-1.048	Nucleus.
Unigene10648_All	AtrWRKY4	409	46413.7	5.84	53.23	44.6	-1.022	Nucleus.
Unigene10700_All	AtrWRKY5	189	21697.7	6.9	62.2	35.08	-1.387	Nucleus.
Unigene10929_All	AtrWRKY6	350	38777	9.79	48.73	72.17	-0.708	Nucleus.
CL478.Contig6_All	AtrWRKY7	1093	124262	6.44	44.13	98.44	-0.067	Nucleus.
Unigene11202_All	AtrWRKY8	369	41639.8	8.57	57.18	47.83	-1.073	Nucleus.
Unigene11213_All	AtrWRKY9	189	21697.7	6.9	62.2	35.08	-1.387	Nucleus.
Unigene14255_All	AtrWRKY10	350	39255.4	9.75	60.58	67.56	-0.751	Nucleus.
Unigene14878_All	AtrWRKY11	393	42037	8.72	53	67.91	-0.528	Nucleus.
Unigene16297_All	AtrWRKY12	212	24774.3	8.75	37.85	51.42	-1.075	Nucleus.
Unigene18147_All	AtrWRKY13	240	26580	5.22	64.2	42.75	-1.151	Nucleus.
Unigene18148_All	AtrWRKY14	179	19517.7	8.83	50.8	53.35	-0.687	Nucleus.
Unigene18149_All	AtrWRKY15	361	40273.1	7.71	59.62	45.96	-1.206	Nucleus.
Unigene18150_All	AtrWRKY16	361	40273.1	7.71	59.62	45.96	-1.206	Nucleus.
Unigene18151_All	AtrWRKY17	361	40273.1	7.71	59.62	45.96	-1.206	Nucleus.
Unigene18152_All	AtrWRKY18	499	54527.2	6.62	63.48	52.79	-0.933	Nucleus.
Unigene18153_All	AtrWRKY19	240	26580	5.22	64.2	42.75	-1.151	Nucleus.
Unigene18685_All	AtrWRKY20	300	33114.6	5.9	68.25	54.93	-0.868	Nucleus.
Unigene22170_All	AtrWRKY21	428	47577.1	6.47	57.78	51.21	-0.972	Nucleus.
Unigene22171_All	AtrWRKY22	236	26895.5	8.81	56.2	43.69	-1.237	Nucleus.
Unigene22172_All	AtrWRKY23	195	22457.6	8.63	63.74	36.92	-1.207	Nucleus.
Unigene22173_All	AtrWRKY24	276	31393.3	8.78	58.84	41.96	-1.278	Nucleus.
Unigene22657_All	AtrWRKY25	500	55355.3	5.51	50.63	61.02	-0.879	Nucleus.
Unigene23764_All	AtrWRKY26	356	40444.5	5.4	56.66	74.47	-0.638	Nucleus.
Unigene26661_All	AtrWRKY27	257	26575.7	8.35	49.63	71.6	-0.239	Nucleus.
Unigene35297_All	AtrWRKY28	178	19657.3	9.39	45.35	69.49	-0.788	Nucleus.
Unigene42146_All	AtrWRKY29	434	47444.4	5.28	64.06	55.74	-0.85	Nucleus.
Unigene43221_All	AtrWRKY30	437	47299.1	8.83	51.21	68.44	-0.583	Nucleus.
Unigene46662_All	AtrWRKY31	180	19682.3	8.98	42.92	67.67	-0.681	Nucleus.
Unigene46795_All	AtrWRKY32	296	33190.3	5.35	59.62	48.78	-1.141	Nucleus.
Unigene52452_All	AtrWRKY33	369	41639.8	8.57	57.18	47.83	-1.073	Nucleus.
Unigene66358_All	AtrWRKY34	361	40273.1	7.71	59.62	45.96	-1.206	Nucleus.
Unigene69674_All	AtrWRKY35	361	40273.1	7.71	59.62	45.96	-1.206	Nucleus.
Unigene69907_All	AtrWRKY36	371	41829	8.84	56.7	48.63	-1.093	Nucleus.
CL1026.Contig1_All	AtrWRKY37	469	51901.6	8.53	43.95	61.3	-0.935	Nucleus.
CL1773.Contig1_All	AtrWRKY38	362	40473	5.61	54.09	57.15	-0.673	Nucleus.
CL2002.Contig5_All	AtrWRKY39	290	32354.7	6.8	38.32	58.14	-0.894	Nucleus.
CL2275.Contig1_All	AtrWRKY40	365	40123.7	8.73	47.52	63.56	-0.779	Nucleus.
CL2614.Contig1_All	AtrWRKY41	274	30260.7	6.22	55.3	65.84	-0.676	Nucleus.
CL2645.Contig2_All	AtrWRKY42-2	348	38375.1	7.58	47.43	67.56	-0.669	Nucleus.
CL3360.Contig1_All	AtrWRKY43	320	35751.6	9.89	59.98	73.41	-0.648	Nucleus.
CL3415.Contig2_All	AtrWRKY44	198	22642.8	5.75	40.97	38.84	-1.006	Nucleus.
CL3814.Contig1_All	AtrWRKY45	350	39582.3	9.96	52.97	62.37	-0.772	Nucleus.
CL4257.Contig1_All	AtrWRKY46	328	37451.3	6.85	49.03	55.85	-0.807	Nucleus.
CL4343.Contig1_All	AtrWRKY47	246	28229.7	9.37	48.18	55.81	-0.862	Nucleus.
CL4468.Contig6_All	AtrWRKY48	551	61503	6	54.44	50.62	-0.968	Nucleus.
CL4774.Contig4_All	AtrWRKY49	578	63987.2	7.19	54.46	52.63	-0.887	Nucleus.
CL5086.Contig2_All	AtrWRKY50	587	64279.5	6.73	56.14	68.06	-0.71	Cell membrane. Nucleus.
CL5162.Contig1_All	AtrWRKY51	344	37888.7	6.87	54.31	56.16	-0.855	Nucleus.
CL5211.Contig2_All	AtrWRKY52	344	37632.7	9.38	42.36	69.97	-0.511	Nucleus.
CL5226.Contig6_All	AtrWRKY53	524	57407.1	6.33	43.43	63.38	-0.82	Nucleus.
CL5227.Contig2_All	AtrWRKY54	654	70873.6	6.24	53.36	57.13	-0.65	Nucleus.
CL5690.Contig4_All	AtrWRKY55	274	30929.2	8.97	51.69	60.51	-1.048	Nucleus.
CL5930.Contig3_All	AtrWRKY56	345	37715.2	6.06	54.83	55.71	-0.75	Nucleus.
CL6211.Contig1_All	AtrWRKY57	287	32180.3	6.05	50.66	48.26	-0.88	Nucleus.
CL6756.Contig1_All	AtrWRKY58	357	40352.9	5.92	52.43	71.57	-0.752	Nucleus.
CL8244.Contig2_All	AtrWRKY59	465	51684.8	5.29	35.15	56.24	-0.842	Nucleus.
CL8445.Contig1_All	AtrWRKY60	373	40951.8	9.67	49.82	78.18	-0.42	Nucleus.
CL8524.Contig1_All	AtrWRKY61	363	40327.8	5.26	45.13	63.11	-0.692	Nucleus.
CL9375.Contig1_All	AtrWRKY62	408	45850.8	6.02	51.73	55.86	-0.828	Nucleus.
CL9529.Contig1_All	AtrWRKY63	472	51642	5.29	42.47	62.39	-0.967	Nucleus.
CL10146.Contig1_All	AtrWRKY64	410	44624.2	7.19	58.47	66.07	-0.405	Nucleus.
CL11002.Contig2_All	AtrWRKY65	249	28104.3	5.11	52.73	68.07	-0.594	Nucleus.
CL11640.Contig1_All	AtrWRKY66	426	47054.3	9.74	53.64	68.43	-0.512	Nucleus.
Unigene1042_All	AtrWRKY67	225	26050.6	7.07	33.08	49.33	-1.124	Nucleus.
Unigene1238_All	AtrWRKY68	345	38158.6	6.08	46.39	64.12	-0.615	Nucleus.
Unigene1878_All	AtrWRKY69	589	66355.8	6.58	52.82	49.68	-0.937	Nucleus.
Unigene4272_All	AtrWRKY70	189	21697.7	6.9	62.2	35.08	-1.387	Nucleus.
Unigene6394_All	AtrWRKY71	463	52532.6	6.11	50.09	46.74	-1.023	Nucleus.
Unigene7793_All	AtrWRKY72	350	38777	9.79	48.73	72.17	-0.708	Nucleus.
