# Supplementary material for: Identification of WRKY gene family members in amaranth based on a transcriptome database and functional analysis of AtrWRKY42-2 in betalain metabolism
Source: Front Plant Sci. 2023 Dec 5;14:1300522. doi: 10.3389/fpls.2023.1300522 (PMC10734031; doi:10.3389/fpls.2023.1300522)
Supplement: Supplementary file 1 [file DataSheet_1.zip › Article supplement/Supplementary table S5.xlsx]

## Sheet: Sheet1
Table 3 Promoter binding site prediction results
Login ID	Cis-elements	Sequence (5′-3′)	Starting position	The number of bases	Sequence direction	Predicted species	Function
PlantCARE_22675	GT1-motif	GGTTAA	410	6	-	Arabidopsis thaliana	light responsive element
PlantCARE_22675	GT1-motif	GGTTAA	764	6	+	Arabidopsis thaliana
PlantCARE_22675	GT1-motif	GTGTGTGAA	1222	9	+	Solanum tuberosum
PlantCARE_22675	GCN4_motif	TGAGTCA	499	7	+	Oryza sativa	cis-regulatory element involved in endosperm expression
PlantCARE_22675	CAAT-box	CAAT	64	4	-	Nicotiana glutinosa	common cis-acting element in promoter and enhancer regions
PlantCARE_22675	CAAT-box	CCAAT	141	5	-	Arabidopsis thaliana
PlantCARE_22675	CAAT-box	CAAT	151	4	-	Nicotiana glutinosa
PlantCARE_22675	CAAT-box	CAAT	157	4	+	Nicotiana glutinosa
PlantCARE_22675	CAAT-box	CAAAT	191	5	+	Pisum sativum
PlantCARE_22675	CAAT-box	CCAAT	239	5	-	Arabidopsis thaliana
PlantCARE_22675	CAAT-box	CCAAT	268	5	+	Arabidopsis thaliana
PlantCARE_22675	CAAT-box	CAAT	269	4	+	Nicotiana glutinosa
PlantCARE_22675	CAAT-box	CAAT	278	4	+	Nicotiana glutinosa
PlantCARE_22675	CAAT-box	CAAAT	374	5	-	Pisum sativum
PlantCARE_22675	CAAT-box	CAAT	429	4	+	Nicotiana glutinosa
PlantCARE_22675	CAAT-box	CAAT	437	4	+	Nicotiana glutinosa
PlantCARE_22675	CAAT-box	CAAT	445	4	+	Nicotiana glutinosa
PlantCARE_22675	CAAT-box	CAAT	483	4	-	Nicotiana glutinosa
PlantCARE_22675	CAAT-box	CAAT	497	4	-	Nicotiana glutinosa
PlantCARE_22675	CAAT-box	CAAAT	564	5	+	Pisum sativum
PlantCARE_22675	CAAT-box	CAAT	606	4	-	Nicotiana glutinosa
PlantCARE_22675	CAAT-box	CAAT	657	4	-	Nicotiana glutinosa
PlantCARE_22675	CAAT-box	AGCTCAATTTCA	699	11	-	Daucus carota
PlantCARE_22675	CAAT-box	CAAT	703	4	-	Nicotiana glutinosa
PlantCARE_22675	CAAT-box	CCAAT	729	5	-	Arabidopsis thaliana
PlantCARE_22675	CAAT-box	CCAAT	752	5	+	Arabidopsis thaliana
PlantCARE_22675	CAAT-box	CAAT	753	4	+	Nicotiana glutinosa
PlantCARE_22675	CAAT-box	CAAT	786	4	+	Nicotiana glutinosa
PlantCARE_22675	CAAT-box	CAAT	790	4	+	Nicotiana glutinosa
PlantCARE_22675	CAAT-box	CCAAT	833	5	-	Arabidopsis thaliana
PlantCARE_22675	CAAT-box	CAAAT	901	5	+	Pisum sativum
PlantCARE_22675	CAAT-box	CAAT	1136	4	-	Nicotiana glutinosa
PlantCARE_22675	CAAT-box	CAAT	1274	4	+	Nicotiana glutinosa
PlantCARE_22675	CAAT-box	CAAT	1285	4	+	Nicotiana glutinosa
PlantCARE_22675	CAAT-box	CAAT	1353	4	-	Nicotiana glutinosa
PlantCARE_22675	CAAT-box	CAAAT	1393	5	-	Pisum sativum
PlantCARE_22675	CAAT-box	CCAAT	1438	5	+	Arabidopsis thaliana
PlantCARE_22675	CAAT-box	CAAT	1439	4	+	Nicotiana glutinosa
PlantCARE_22675	CAAT-box	CAAT	1444	4	+	Nicotiana glutinosa
PlantCARE_22675	CAAT-box	CAAT	1502	4	-	Nicotiana glutinosa
PlantCARE_22675	CAAT-box	CCAAT	1617	5	-	Arabidopsis thaliana
PlantCARE_22675	CAAT-box	CCAAT	1660	5	-	Arabidopsis thaliana
PlantCARE_22675	CAAT-box	CAAT	1790	4	-	Nicotiana glutinosa
PlantCARE_22675	CAAT-box	CAAT	1882	4	-	Nicotiana glutinosa
PlantCARE_22675	CAAT-box	CAAT	1886	4	-	Nicotiana glutinosa
PlantCARE_22675	Box 4	ATTAAT	439	6	+	Petroselinum crispum	part of a conserved DNA module involved in light responsiveness
PlantCARE_22675	Box 4	ATTAAT	1230	6	-	Petroselinum crispum
PlantCARE_22675	G-Box	CACGTG	1005	6	-	Pisum sativum	cis-acting regulatory element involved in light responsiveness
PlantCARE_22675	G-box	ACACGTGT	1004	8	-	Brassica napus
PlantCARE_22675	G-box	CACGTG	1005	6	-	Arabidopsis thaliana
PlantCARE_22675	TCT-motif	TCTTAC	1161	6	-	Arabidopsis thaliana	part of a light responsive element
PlantCARE_22675	STRE	AGGGG	957	5	-	Arabidopsis thaliana	stress response, osmal stress response element
PlantCARE_22675	STRE	AGGGG	1044	5	+	Arabidopsis thaliana
PlantCARE_22675	STRE	AGGGG	1100	5	+	Arabidopsis thaliana
PlantCARE_22675	STRE	AGGGG	1295	5	+	Arabidopsis thaliana
PlantCARE_22675	STRE	AGGGG	1371	5	+	Arabidopsis thaliana
PlantCARE_22675	ABRE	TACGGTC	67	7	-	Arabidopsis thaliana	cis-acting element involved in the abscisic acid responsiveness
PlantCARE_22675	ABRE	CACGTG	1005	6	-	Arabidopsis thaliana
PlantCARE_22675	ABRE	ACGTG	1006	5	+	Arabidopsis thaliana
PlantCARE_22675	MRE	AACCTAA	77	7	+	Petroselinum crispum	MYB binding site involved in light responsiveness
PlantCARE_22675	LTR	CCGAAA	414	6	+	Hordeum vulgare	cis-acting element involved in low-temperature responsiveness
PlantCARE_22675	HD-Zip 3	GTAAT(G/C)ATTAC	1060	9.5	-	Arabidopsis thaliana	protein binding site
PlantCARE_22675	ARE	AAACCA	578	6	+	Zea mays	cis-acting regulatory element essential for the anaerobic induction
PlantCARE_22675	ARE	AAACCA	1435	6	+	Zea mays
PlantCARE_22675	TATA-box	TATA	72	4	+	Arabidopsis thaliana	core promoter element around -30 of transcription start
PlantCARE_22675	TATA-box	TATA	179	4	+	Arabidopsis thaliana
PlantCARE_22675	TATA-box	TACAAAA	228	7	-	Oryza sativa
PlantCARE_22675	TATA-box	taTATAAAtc	566	9	-	Arabidopsis thaliana
PlantCARE_22675	TATA-box	TATAAAT	567	7	-	Brassica juncea
PlantCARE_22675	TATA-box	TATAAA	568	6	-	Helianthus annuus
PlantCARE_22675	TATA-box	TATATAA	569	7	-	Arabidopsis thaliana
PlantCARE_22675	TATA-box	TATATA	570	6	+	Arabidopsis thaliana
PlantCARE_22675	TATA-box	TATA	572	4	+	Arabidopsis thaliana
PlantCARE_22675	TATA-box	TATA	841	4	+	Arabidopsis thaliana
PlantCARE_22675	TATA-box	ATATAT	934	6	+	Brassica napus
PlantCARE_22675	TATA-box	TATA	935	4	+	Arabidopsis thaliana
PlantCARE_22675	TATA-box	ATTATA	938	6	+	Brassica napus
PlantCARE_22675	TATA-box	TATATAA	939	7	-	Arabidopsis thaliana
PlantCARE_22675	TATA-box	TATATA	940	6	+	Arabidopsis thaliana
PlantCARE_22675	TATA-box	ATATAT	941	6	+	Brassica napus
PlantCARE_22675	TATA-box	TATA	942	4	+	Arabidopsis thaliana
PlantCARE_22675	TATA-box	TATATA	1122	6	-	Arabidopsis thaliana
PlantCARE_22675	TATA-box	ATATAA	1123	6	+	Brassica oleracea
PlantCARE_22675	TATA-box	TATA	1124	4	-	Arabidopsis thaliana
PlantCARE_22675	TATA-box	TATA	1402	4	-	Arabidopsis thaliana
PlantCARE_22675	TATA-box	taTATAAAtc	1697	9	+	Arabidopsis thaliana
PlantCARE_22675	TATA-box	TATA	1699	4	-	Arabidopsis thaliana
PlantCARE_22675	TATA-box	ATTATA	1794	6	+	Brassica napus
PlantCARE_22675	TATA-box	TATAA	1795	5	-	Arabidopsis thaliana
PlantCARE_22675	TATA-box	TATA	1796	4	-	Arabidopsis thaliana
PlantCARE_22675	W-box	CTGACT	65	6	+	Arabidopsis thaliana	WRKY transcription factor binding site
PlantCARE_22675	W-box	TTGACC	5	6	+	Amaranthus tricolor L.
PlantCARE_22675	W-box	AGTCAA	182	6	+	Amaranthus tricolor L.
PlantCARE_22675	W-box	TTGACT	1114	6	+	Amaranthus tricolor L.
PlantCARE_22675	W-box	AGTCAA	1535	6	+	Amaranthus tricolor L.
PlantCARE_22675	W-box	TTGACT	1742	6	-	Arabidopsis thaliana
PlantCARE_22675	ATCT-motif	AATCTAATCC	1377	9	-	Pisum sativum	part of a conserved DNA module involved in light responsiveness
PlantCARE_22675	MBS	CAACTG	1538	6	+	Arabidopsis thaliana	MYB binding site involved in drought-inducibility
PlantCARE_22675	TC-rich repeats	GTTTTCTTAC	472	9	+	Nicotiana tabacum	cis-acting element involved in defense and stress responsiveness
